# Supplementary material for: Lipid Metabolism‐Driven CNS Repair via Targeted EV Delivery of PAF to Neurons
Source: J Extracell Vesicles. 2026 Feb 19;15(2):e70241. doi: 10.1002/jev2.70241 (PMC12919374; doi:10.1002/jev2.70241)
Supplement: Supplementary file 2 — Supporting Information: jev270241‐sup‐0002‐tableS1.xlsx [file JEV2-15-e70241-s001.xlsx]

## Sheet: MIFLowCytEV nano
Framework Criteria	Description
1.1 Preanalytical variables conforming to MISEV guidelines.	Extracellular vesicles (EVs) were isolated from mesenchymal stem cell (MSC)–conditioned medium following differential ultracentrifugation. MSCs (5th passage) were cultured in EV-depleted hPL medium, and conditioned medium was collected after 6 days. To remove cells and debris, medium was centrifuged sequentially at 300 g for 5 min, 1,200 g for 20 min, and 10,000 g for 30 min, all at 4 °C. The sup…
1.2 Experimental design according to MIFlowCyt guidelines.	Aim: To assess labeling specificity of mesenchymal stem cell–derived EVs by nano-flow cytometry. Keywords: Mesenchymal stem cells; extracellular vesicles; bioorthogonal labeling; nano-flow cytometry; SPECT. Experimental variables: Treatment groups - EVs incubated with (i) azido-rhodamine alone, (ii) BCN-NC alone, or (iii) both sequentially. Readouts - rhodamine fluorescence intensity and relative…
2.1 Sample staining details	For strain-promoted azide–alkyne cycloaddition (SPAAC), 2 µg of MSC-derived EVs were resuspended in 100 µL PBS containing BCN-NC (or PBS only as control) and incubated for 1 h at room temperature. The reaction mixture was diluted 17.5-fold with PBS and ultracentrifuged at 110,000 × g for 70 min at 4 °C to remove unbound BCN-NC. The EV pellet was resuspended in 250 µL PBS containing azido-rhodamin…
2.2 Sample washing details	After the first stage of labeling with PBS or BCN-NC, the 100 µL reaction mixture was diluted 17.5-fold with PBS and ultracentrifuged at 110,000 × g for 70 min at 4 °C to remove unbound BCN-NC. The supernatant was discarded, and the EV pellet was resuspended in 250 µL PBS for subsequent staining.
2.3 Sample dilution details	Following the second stage of labeling with azido-rhodamine, EVs were diluted 30-fold in PBS (e.g., 10 µL labeled EVs into 290 µL PBS). This dilution was selected to optimize particle concentration for analysis on the CytoFLEX Nano flow cytometer. The final working concentration was approximately 0.25 µg EV protein/mL.
3.1 Buffer alone controls.	A buffer-only control of 0.1 µm-filtered PBS was recorded under the same flow cytometer acquisition settings as all other samples, including triggering threshold, detector voltages, and flow rate. The buffer-only control was acquired at 1 µL/min for 1 minute, consistent with EV samples.
3.2 Buffer with reagent controls.	Buffer with reagent controls (azido-rhodamine alone and BCN-NC alone, at the same concentration used for EV labeling) was recorded under identical flow cytometer acquisition settings as EV samples, including triggering threshold, voltages, and flow rate. Data were acquired at 1 µL/min for 1 minute. The reagent-only control produced minimal background fluorescence, confirming that measured rhodami…
3.3 Unstained controls.	Unstained controls were measured at the same dilution as matched stained samples and acquired under identical cytometer settings (triggering threshold, voltages, flow rate). Data were collected at 1 µL/min for 1 minute. Unstained EVs exhibited baseline fluorescence comparable to background, with no substantial changes in scatter or fluorescence relative to azido-rhodamine single-stained or BCN-NC…
3.4 Isotype controls.	Not applicable.
3.5 Single-stained controls.	Azido-rhodamine single-stained and BCN-NC single-stained controls were analyzed at the same dilution as matched stained samples. Flow cytometer acquisition settings (trigger threshold, detector voltages, and flow rate) were identical to those used for experimental samples. Data were acquired at 1 µL/min for 1 minute. Both azido-rhodamine single-stained EVs and BCN-NC single-stained EVs exhibited …
3.6 Procedural controls.	Procedural controls were included to assess whether ultracentrifugation and buffer dilution introduced artefacts. After initial labeling, excess BCN-NC was removed by diluting the reaction mixture 17.5-fold in PBS and ultracentrifuging at 110,000 × g for 70 min at 4 °C, followed by azido-rhodamine staining and a 30-fold dilution in PBS prior to analysis. To evaluate potential artefact generation,…
3.7 Serial dilutions.	Samples were first diluted 10-fold in PBS and then serially diluted six times, each step prepared as a 2-fold dilution. EV counts in the 2nd through 5th dilutions decreased linearly with the dilution factor. Median fluorescence intensity (MFI) and scatter profiles were recorded for each dilution and are shown in the accompanying plots, confirming consistent, dilution-dependent signal reduction.
3.8. Detergent treated EV-samples	Stained samples were treated with 2× RIPA buffer (final concentration 1×) for 10 min at room temperature to assess the stability of stained events. Treated samples were compared with azido-rhodamine/BCN-NC–stained samples not exposed to detergent. Rhodamine-positive events decreased by 78% ± 6% after RIPA treatment, confirming detergent sensitivity of the stained EVs.
4.1 Trigger Channel(s) and Threshold(s).	Based on the buffer-only control, event detection was triggered on VSSC1 (violet side scatter, 405 nm laser) at a threshold of 300 arbitrary units. Under these conditions, the buffer-only control exhibited a background event rate of ~100 events/s.
4.2 Flow Rate / Volumetric quantification.	The flow rate was quantified using the internal flow rate sensors of the CytoFLEX Nano Flow Cytometer (Beckman Coulter). The validated flow rate during sample acquisition was 1 µL/min, as confirmed by the instrument’s calibration system.
4.3 Fluorescence Calibration.	Fluorescence calibration of the CytoFLEX Nano flow cytometer (Beckman Coulter) was implemented prior to experiments using CytoFLEX nano QC Fluorospheres (Beckman Coulter, cat. C85324, lot 4411665) and CytoFLEX nano Multi-Intensity Fluorospheres (Beckman Coulter, cat. C92889, lot 4454665). Beads were vortexed for 2-3 s, , and ~100 µL was acquired under the CytExpert Daily QC module. The software a…
4.4 Light Scatter Calibration.	Light scatter calibration of the CytoFLEX Nano flow cytometer (Beckman Coulter) was performed before each experiment using CytoFLEX nano QC Scatterspheres (Beckman Coulter, cat. C85323, lot 4439673). Beads were vortexed for 2-3 s, , and ~100 µL was acquired under the Light Scatter Calibration module of CytExpert. VSSC-H and FSC-H detector gains were automatically adjusted to align bead peaks with…
5.1 EV diameter/surface area/volume approximation.	Not applicable.
5.2 EV refractive index approximation.	Not applicable.
5.3 EV epitope number approximation.	Not applicable.
6.1 Completion of MIFlowCyt checklist.	The MIFlowCyt-EV framework checklist (criteria 1–4 above) was completed in accordance with the MIFlowCyt guidelines.
6.2 Calibrated channel detection range	Fluorescence calibration of the CytoFLEX Nano flow cytometer (Beckman Coulter) was implemented prior to experiments using CytoFLEX nano QC Fluorospheres (Beckman Coulter, cat. C85324, lot 4411665) and CytoFLEX nano Multi-Intensity Fluorospheres (Beckman Coulter, cat. C92889, lot 4454665). Beads were vortexed for 2-3 s, , and ~100 µL was acquired under the CytExpert Daily QC module. The software a…
6.3 EV number/concentration.	The detected concentration of rhodamine-positive EVs was 0.6–1.0 × 10⁹ particles/mL, measured under standardized acquisition conditions (consistent triggering threshold, voltages, and flow rate). Concentrations were determined within the calibrated detection range of the CytoFLEX Nano (sensitivity ~44–1000 nm).
6.4 EV brightness.	Not applicable.
7.1. Sharing of data to a public repository.	FC files can be obtained by contacting the corresponding author.
